# Supplementary material for: A prognostic gene model of immune cell infiltration in diffuse large B-cell lymphoma
Source: PeerJ. 2020 Aug 5;8:e9658. doi: 10.7717/peerj.9658 (PMC7414766; doi:10.7717/peerj.9658)
Supplement: Supplemental Information 3 [file peerj-08-9658-s003.xlsx]

## Sheet: S1. tumor purity
ID	StromalScore	ImmuneScore	ESTIMATEScore	tumour purity
DLBCL10475	-378.652	535.938	157.286	0.80916
DLBCL10477	-309.367	663.908	354.54	0.79181
DLBCL10476	-335.344	776.994	441.65	0.783936
DLBCL11498	-285.33	758.707	473.377	0.781036
DLBCL11530	-206.13	721.501	515.371	0.777172
DLBCL11586	-268.721	800.862	532.141	0.77562
DLBCL10518	-313.717	852.755	539.038	0.774981
DLBCL10483	-327.386	871.999	544.612	0.774463
DLBCL10480	-214.531	808.505	593.974	0.769859
DLBCL10509	-111.253	719.166	607.913	0.768552
DLBCL10544	-59.4801	711.779	652.299	0.764367
DLBCL10464	-39.2226	694.188	654.965	0.764115
DLBCL10949	-213.169	884.86	671.692	0.762529
DLBCL10512	-120.04	796.144	676.104	0.762109
DLBCL11585	-257.68	943.67	685.99	0.761169
DLBCL10489	30.3756	674.845	705.22	0.759335
DLBCL10986	-90.4933	801.802	711.309	0.758753
DLBCL10546	-29.1252	761.594	732.469	0.756727
DLBCL10460	-133.813	869.067	735.254	0.756459
DLBCL10997	-207.603	965.597	757.995	0.754272
DLBCL10463	-42.2937	809.477	767.184	0.753386
DLBCL10499	-116.491	893.537	777.046	0.752433
DLBCL10935	-324.929	1102.68	777.747	0.752365
DLBCL11185	-81.7307	869.151	787.42	0.751429
DLBCL10510	58.7598	746.699	805.459	0.749679
DLBCL10506	-49.0835	872.529	823.446	0.747929
DLBCL11443	-78.9023	904.207	825.304	0.747748
DLBCL11590	-66.1032	899.353	833.25	0.746973
DLBCL11523	-82.2856	916.764	834.479	0.746853
DLBCL10541	-55.9047	899.575	843.671	0.745955
DLBCL10461	-139.478	988.647	849.169	0.745418
DLBCL10530	-19.1555	872.132	852.977	0.745045
DLBCL10990	31.0594	821.919	852.978	0.745045
DLBCL10553	17.7654	837.84	855.606	0.744787
DLBCL10550	-133.276	992.348	859.072	0.744448
DLBCL11558	117.956	746.577	864.533	0.743912
DLBCL10484	-66.4429	933.062	866.619	0.743708
DLBCL11531	-92.3049	960.383	868.079	0.743564
DLBCL11584	-54.5908	924.26	869.669	0.743408
DLBCL11572	-149.17	1019.34	870.169	0.743359
DLBCL10999	-64.6335	943.457	878.824	0.742509
DLBCL10495	-71.2131	954.428	883.215	0.742077
DLBCL11664	-116.211	1007.75	891.534	0.741258
DLBCL10491	-2.77327	896.183	893.41	0.741073
DLBCL11540	-103.986	1000.49	896.504	0.740768
DLBCL11203	-270.083	1171.95	901.867	0.740239
DLBCL11440	-34.73	937.643	902.913	0.740136
DLBCL10954	30.971	877.573	908.545	0.739579
DLBCL10542	-88.3698	998.322	909.952	0.73944
DLBCL10453	-176.012	1087.76	911.749	0.739263
DLBCL11353	-20.4002	936.048	915.648	0.738877
DLBCL11527	38.2214	878.005	916.226	0.73882
DLBCL11209	-55.2599	973.97	918.71	0.738574
DLBCL11346	-57.084	993.022	935.938	0.736867
DLBCL11504	-118.156	1056.17	938.013	0.736661
DLBCL11576	-65.1633	1004.49	939.325	0.736531
DLBCL10501	116.718	830.461	947.179	0.735751
DLBCL11684	93.4961	856.219	949.715	0.735498
DLBCL10450	113.2	847.043	960.242	0.734451
DLBCL10993	41.742	921.288	963.03	0.734173
DLBCL11667	28.2229	937.166	965.388	0.733938
DLBCL10933	-81.4841	1060.2	978.717	0.732607
DLBCL10943	-43.4729	1024.41	980.932	0.732386
DLBCL11445	-57.116	1039.77	982.649	0.732214
DLBCL11512	5.37521	984.333	989.708	0.731508
DLBCL10528	51.2287	951.581	1002.81	0.730196
DLBCL11579	-146.997	1150.06	1003.07	0.73017
DLBCL10547	-66.8256	1071.1	1004.27	0.730049
DLBCL11578	115.448	889.295	1004.74	0.730002
DLBCL10521	-48.2761	1054.21	1005.93	0.729882
DLBCL10485	-104.487	1113.51	1009.02	0.729572
DLBCL10953	-106.664	1116.48	1009.82	0.729493
DLBCL10531	-141.751	1151.82	1010.07	0.729467
DLBCL10998	-22.1062	1032.94	1010.84	0.72939
DLBCL11191	-41.5128	1054.97	1013.45	0.729127
DLBCL11577	280.134	738.148	1018.28	0.728642
DLBCL11242	-47.4677	1068.34	1020.87	0.728382
DLBCL11182	-13.2636	1046.29	1033.02	0.727159
DLBCL11541	-83.4002	1127.95	1044.55	0.725996
DLBCL10507	141.894	907.169	1049.06	0.72554
DLBCL10508	-15.8963	1066.37	1050.47	0.725398
DLBCL11517	-202.065	1252.95	1050.88	0.725356
DLBCL11180	-5.92271	1090.29	1084.36	0.721964
DLBCL10565	135.958	949.946	1085.9	0.721808
DLBCL10492	67.4821	1024.43	1091.92	0.721197
DLBCL10478	273.29	826.484	1099.77	0.720397
DLBCL10456	190.131	921.706	1111.84	0.719168
DLBCL11533	326.855	785.376	1112.23	0.719128
DLBCL11532	76.8725	1036.49	1113.36	0.719013
DLBCL11665	-12.8872	1126.25	1113.36	0.719013
DLBCL11575	57.5712	1062.01	1119.58	0.718378
DLBCL11525	207.79	917.08	1124.87	0.717837
DLBCL11655	260.959	864.037	1125	0.717825
DLBCL10502	84.5119	1042.27	1126.79	0.717642
DLBCL10532	245.331	883.302	1128.63	0.717453
DLBCL10566	54.7695	1074.21	1128.98	0.717418
DLBCL11534	303.314	825.676	1128.99	0.717416
DLBCL11438	-103.708	1234.05	1130.34	0.717278
DLBCL10490	-29.181	1164.29	1135.1	0.716791
DLBCL11562	159.372	988.295	1147.67	0.715504
DLBCL11506	197.025	953.603	1150.63	0.7152
DLBCL10524	145.231	1013.59	1158.82	0.714359
DLBCL10458	135.93	1023.25	1159.18	0.714322
DLBCL10564	39.7008	1120.51	1160.21	0.714216
DLBCL11206	97.2167	1063.81	1161.03	0.714132
DLBCL10465	88.3937	1074.06	1162.46	0.713985
DLBCL10454	-44.7718	1211.06	1166.29	0.713591
DLBCL11193	229.544	939.506	1169.05	0.713308
DLBCL10937	81.8263	1088.48	1170.3	0.713179
DLBCL10782	248.308	924.175	1172.48	0.712954
DLBCL11441	261.649	911.236	1172.89	0.712913
DLBCL10945	44.4101	1134.71	1179.12	0.71227
DLBCL11005	-26.0297	1207.64	1181.61	0.712014
DLBCL10540	256.052	928.539	1184.59	0.711707
DLBCL10452	134.775	1050.31	1185.08	0.711656
DLBCL11503	-71.5822	1257.49	1185.9	0.711571
DLBCL11488	143.291	1042.7	1185.99	0.711563
DLBCL11515	35.301	1152.1	1187.4	0.711417
DLBCL10529	68.0429	1129.33	1197.37	0.710388
DLBCL10780	142.335	1065.74	1208.08	0.709281
DLBCL10554	212.36	1000.75	1213.11	0.70876
DLBCL10473	-13.776	1227.16	1213.39	0.708731
DLBCL11528	273.543	943.579	1217.12	0.708344
DLBCL10500	-91.423	1310.66	1219.24	0.708125
DLBCL11197	108.691	1112.33	1221.02	0.707941
DLBCL10462	150.358	1074.46	1224.81	0.707547
DLBCL10950	12.1616	1213.87	1226.03	0.707421
DLBCL10481	70.1652	1159.14	1229.31	0.70708
DLBCL10494	249.606	982.191	1231.8	0.706822
DLBCL10926	139.547	1099.14	1238.69	0.706106
DLBCL11526	-13.9311	1254.49	1240.56	0.705912
DLBCL11211	138.453	1106.21	1244.66	0.705485
DLBCL10555	175.325	1082.47	1257.79	0.704118
DLBCL11205	-6.6828	1283.85	1277.17	0.702095
DLBCL11565	359.779	919.251	1279.03	0.701901
DLBCL11569	701.376	580.384	1281.76	0.701615
DLBCL10517	124.176	1158.74	1282.92	0.701494
DLBCL11685	157.482	1128.07	1285.55	0.701218
DLBCL11595	-0.0164834	1286.21	1286.19	0.701151
DLBCL11564	231.927	1058.5	1290.43	0.700708
DLBCL10516	-26.025	1320.57	1294.54	0.700277
DLBCL10538	183.275	1117.36	1300.64	0.699638
DLBCL11202	24.2699	1281.85	1306.12	0.699063
DLBCL10525	55.6855	1251.26	1306.95	0.698976
DLBCL10451	242.606	1066.6	1309.2	0.698739
DLBCL10527	-9.87502	1322.45	1312.57	0.698385
DLBCL10545	311.072	1006.04	1317.11	0.697908
DLBCL10504	254.786	1069.5	1324.29	0.697153
DLBCL10482	287.272	1038.15	1325.42	0.697034
DLBCL10515	102.007	1223.46	1325.46	0.69703
DLBCL10487	248.734	1085.7	1334.43	0.696085
DLBCL11570	15.6766	1324.37	1340.04	0.695494
DLBCL11451	136.847	1204.2	1341.05	0.695388
DLBCL10941	-22.9079	1364.51	1341.61	0.695328
DLBCL10469	96.2699	1261.01	1357.28	0.693673
DLBCL10536	536.182	824.579	1360.76	0.693305
DLBCL11574	132.964	1228.37	1361.33	0.693244
DLBCL11439	505.876	862.326	1368.2	0.692517
DLBCL10514	373.085	996.705	1369.79	0.692349
DLBCL10533	226.383	1144.77	1371.15	0.692205
DLBCL10470	63.2825	1310.13	1373.41	0.691966
DLBCL11662	166.285	1207.47	1373.75	0.69193
DLBCL10548	314.571	1065	1379.57	0.691312
DLBCL10457	47.36	1336.15	1383.51	0.690895
DLBCL11679	241.686	1145.17	1386.86	0.690539
DLBCL10522	140.491	1252.35	1392.84	0.689904
DLBCL11563	326.141	1067.96	1394.1	0.68977
DLBCL10523	282.418	1118.13	1400.54	0.689085
DLBCL10513	776.242	639.374	1415.62	0.68748
DLBCL10958	196.027	1220.99	1417.02	0.68733
DLBCL11195	139.716	1285.3	1425.01	0.686477
DLBCL11571	298.588	1131.49	1430.08	0.685937
DLBCL10455	86.41	1356.31	1442.72	0.684585
DLBCL10471	198.681	1245.54	1444.22	0.684425
DLBCL10488	286.198	1164.7	1450.9	0.683709
DLBCL10519	339.849	1112.45	1452.3	0.68356
DLBCL10503	191.621	1272.3	1463.92	0.682313
DLBCL10539	625.67	843.987	1469.66	0.681698
DLBCL11186	302.841	1178.81	1481.65	0.680409
DLBCL11682	93.8151	1389.14	1482.96	0.680268
DLBCL11663	74.5196	1413.79	1488.31	0.679692
DLBCL10942	227.018	1262.85	1489.87	0.679524
DLBCL10466	218.091	1274.47	1492.56	0.679234
DLBCL11002	162.047	1335.6	1497.64	0.678686
DLBCL10952	232.277	1267.13	1499.41	0.678496
DLBCL11444	447.463	1056.55	1504.02	0.677999
DLBCL11591	308.419	1198.96	1507.38	0.677636
DLBCL11537	310.028	1206.02	1516.05	0.6767
DLBCL10467	308.544	1211.3	1519.85	0.676289
DLBCL10535	317.199	1203.78	1520.98	0.676167
DLBCL10939	426.641	1094.8	1521.44	0.676117
DLBCL10497	253.657	1270.28	1523.94	0.675847
DLBCL10459	426.581	1104.64	1531.22	0.675058
DLBCL10493	377.755	1168.53	1546.29	0.673425
DLBCL11680	473.518	1075.7	1549.22	0.673107
DLBCL10537	394.403	1157.67	1552.07	0.672797
DLBCL10948	145.589	1406.5	1552.09	0.672795
DLBCL11004	331.417	1230.53	1561.95	0.671724
DLBCL11453	173.222	1392.94	1566.16	0.671265
DLBCL10520	224.55	1341.94	1566.49	0.67123
DLBCL11181	176.582	1391.2	1567.79	0.671089
DLBCL11542	232.032	1339.23	1571.26	0.67071
DLBCL11536	257.45	1314.59	1572.04	0.670626
DLBCL11573	377.913	1196.56	1574.48	0.67036
DLBCL11510	177.158	1419.49	1596.65	0.667942
DLBCL11539	495.087	1111.34	1606.43	0.666873
DLBCL10936	666.965	952.531	1619.5	0.665442
DLBCL11452	378.202	1241.59	1619.79	0.66541
DLBCL11560	578.141	1074.43	1652.57	0.66181
DLBCL11196	334.083	1319.35	1653.43	0.661715
DLBCL11509	236.612	1420.1	1656.71	0.661354
DLBCL10479	315.34	1350.05	1665.39	0.660399
DLBCL11660	558.285	1109.65	1667.93	0.660118
DLBCL11678	507.403	1169.65	1677.06	0.659111
DLBCL10496	281.531	1419.41	1700.94	0.656471
DLBCL10543	427.807	1291.39	1719.2	0.654446
DLBCL11535	329.845	1406.39	1736.24	0.652554
DLBCL11208	438.351	1298.59	1736.94	0.652475
DLBCL10552	464.353	1289.9	1754.25	0.650548
DLBCL10505	451.932	1329.5	1781.43	0.647513
DLBCL10486	455.533	1326.46	1782	0.647449
DLBCL11001	441.734	1344.96	1786.69	0.646924
DLBCL10472	489.841	1347.28	1837.12	0.641262
DLBCL11508	599.069	1280.04	1879.1	0.636521
DLBCL11568	719.333	1166.98	1886.32	0.635704
DLBCL11561	509.321	1426.73	1936.05	0.630051
DLBCL11485	501.794	1445.37	1947.16	0.628784
DLBCL10534	716.091	1233.15	1949.24	0.628546
DLBCL11559	757.305	1192.36	1949.66	0.628499

## Sheet: S2. GSEA-results
GO-Biological Process	GENES	FDR q-val
CELLULAR_RESPONSE_TO_EXTERNAL_STIMULUS	MRC1,CXCL10,LILRA2,IL12A,CXCL11,CCL3,LILRB2,CXCL9,IL10,KLRC4-KLRK1,LY96,CD36,PPBP,LBP,LCN2,IL1RN,PPARGC1A,LTF,IL36A,ANKRD1	0.0994893
LYMPHOCYTE_MIGRATION	CXCL10,CCL4,CXCL11,CCL3,CCL23,AIF1,CD200R1,CCL18,KLRC4-KLRK1,CCL13,XCL2,XCL1,CCL14,CCL7,CCL1,SAA1,C10orf99,CCL22,MADCAM1	0.0989867
KEGG	GENES	FDR q-val
CYTOKINE_SIGNALING_PATHWAY	CCL8,CXCL10,CCL4,CXCL11,CCL3,CCL23,CXCL9,CXCR6,CCL18,CCL13,XCL2,XCL1,CCL14,SHC4,CCL7,PPBP,CCL1,CCL28,CCL22,GNG13	0.0990365
TOLL_LIKE_RECEPTOR_SIGNALING_PATHWAY	CXCL10,CCL4,CXCL11,CCL3,CXCL9,IL12A,TLR8,LY96,LBP	0.0700851
CYTOKINE_CYTOKINE_RECEPTOR_INTERACTION	TNFSF10,CCL8,CXCL10,CCL4,IFNG,CXCL11,FASLG,CCL3,CCL23,CXCL9,CXCR6,IL12A,CCL18,IL10,CCL13,XCL2,XCL1,CCL14,CNTFR,CCL7,IL1R2,IL20RA,PPBP,TNFRSF19,HGF,CCL1,CCL28,IL11,PRL,CCL22,IL5RA,IL9R,BMP7,IL22RA2,LTA,LTB,TNFRSF13C	0.0616674
NATURAL_KILLER_CELL_MEDIATED_CYTOTOXICITY	FCGR3A,TNFSF10,CD244,IFNG,FASLG,TYROBP,PRF1,SH2D1A,GZMB,KLRD1,SHC4,KLRC1,KLRC2,KLRC3,FCGR3B,KIR3DL1,RAET1E,KIR2DS4,NCR2	0.0741024
ALLOGRAFT_REJECTION	IFNG,FASLG,IL12A,PRF1,GZMB,IL10	0.0847361
SYSTEMIC_LUPUS_ERYTHEMATOSUS	FCGR3A,C1QC,C1QB,C1QA,IFNG,FCGR1A,IL10,FCGR3B,C3	0.0965243

## Sheet: S3. key immune genes & IGPS
ID	log(fold change)	FDR	HR	95%CI	Cox-P-value	Log-rank-P-value
CCL3	1.44057	1.59e-15	1.96464	1.29-2.99	0.002	0.00136242
CCL4	1.36721	3.02e-16	1.63399	1.08-2.48	0.021	0.0196085
CCL7	2.29825	2.4e-09	1.51745	1.00-2.29	0.048	0.0465571
CCL13	2.9404	1.19e-33	2.03666	1.33-3.12	0.001	0.000783628
CCL18	1.22877	9.48e-07	2.10526	1.38-3.22	0.001	0.000439317
CCL23	1.49091	1.51e-11	2.33645	1.52-3.60	<0.001	6.68987e-05
CXCL10	1.77501	3.62e-16	1.55521	1.03-2.35	0.037	0.0359023
IL12A	1.37133	7.35e-09	1.98413	1.31-3.01	0.001	0.0010714
IGPS			2.14	1.40-3.28	<0.001	0.0003127
